# Supplementary material for: Reliability of maximal respiratory nasal pressure tests in healthy young adults
Source: PLoS One. 2023 Nov 29;18(11):e0287188. doi: 10.1371/journal.pone.0287188 (PMC10686475; doi:10.1371/journal.pone.0287188)
Supplement: S1 Data — This is the S1 Fig legend. No legend. (XLSX) [file pone.0287188.s002.xlsx]

## Sheet: Spirometry
Patients number	FVC (L)	FVC (predito)	FVC (% predito)	FEV1 (L)	FEV1 (predito)	FEV1 (% predito)	FEV1/FVC	FEV1/FVC (predito)	FEV1/FVC (% predito)	FEV1/FVC(% obtained)	AGE (YEARS)	HEIGHT (cm)	WEIGHT(Kg)
1	4.43	4.9007	90.3952	3.86	4.2719	90.3579	0.87	0.871692	87.835	99.8059	20	163	65
2	4.89	4.9847	98.1002	4.2	4.2911	97.877	0.86	0.860854	86.719	99.9008	23	166	68
3	4.42	4.019	109.978	3.45	3.3722	102.307	0.78	0.839064	84.468	92.9607	24	166	58
4	4.1	3.83	107.05	3.32	3.265	101.685	0.98	0.85248	85.94	114.959	20	160	51
5	4.14	4.019	103.011	3.02	3.3722	89.5558	0.95	0.839064	84.468	113.221	24	166	60
6	4.57	4.1639	109.753	2.73	3.4959	78.0915	0.81	0.839573	84.662	96.4776	21	168	53
7	4.44	3.6473	121.734	2.61	3.1007	84.1745	0.75	0.850136	85.43	88.2212	25	158	54
8	4.05	4.8646	83.2545	3.92	4.1806	93.7664	0.97	0.859392	86.478	112.87	26	164	62
9	4.79	3.9056	122.644	3.01	3.2983	91.2591	0.77	0.844505	85.046	91.1776	23	163	54
10	4.76	5.598	85.0304	3.65	4.7032	77.6067	0.84	0.840157	85.144	99.9813	23	175	61
11	4.57	4.9286	92.7241	3.74	4.268	87.6289	0.82	0.865966	87.266	94.6919	22	164	64
12	3.4	3.578	95.0252	3.03	3.0582	99.0779	0.89	0.854723	85.868	104.127	24	156	51
13	5.09	5.8232	87.409	4.21	4.838	87.0194	0.83	0.830815	84.072	99.9019	24	180	66
14	4.13	4.5167	91.4384	3.54	3.7471	94.4731	0.86	0.82961	83.542	103.663	21	176	69
15	3.85	4.0883	94.1712	3.65	3.4147	106.891	0.95	0.835237	84.03	113.74	25	168	55
16	3.84	4.0694	94.3628	2.58	3.4423	74.9499	0.67	0.845899	85.398	79.2057	19	165	59
17	4.01	4.8161	83.2624	3.09	4.1909	73.7312	0.77	0.870185	87.769	88.4869	23	160	50
18	4.86	5.4784	88.712	4.42	4.6442	95.1725	0.91	0.847729	85.888	107.346	21	173	65
19	3.91	4.2332	92.3651	3.15	3.5384	89.0233	0.81	0.835869	84.224	96.9052	22	170	64
20	5.79	6.0062	96.4004	4.75	4.9626	95.716	0.82	0.826246	83.394	99.244	23	185	79
21	4.62	5.1188	90.2555	3.73	4.3848	85.0666	0.81	0.856607	86.544	94.5591	23	167	61
22	5.68	5.8128	97.7154	4.78	4.8509	98.5384	0.84	0.83452	84.466	100.657	22	180	71
23	4.18	3.893	107.372	3.77	3.2688	115.333	0.9	0.839661	84.432	107.186	26	164	58
24	3.78	4.3403	87.0908	3.07	3.5736	85.9078	0.81	0.823353	82.576	98.3782	28	175	59
25	3.51	4.2143	83.2879	2.98	3.5181	84.7048	0.85	0.834801	84.066	101.821	23	170	70
26	3.36	4.1198	81.5574	3.07	3.4645	88.6131	0.91	0.840939	84.802	108.212	21	167	59
27	4.51	5.3334	84.5614	4.24	4.5119	93.9737	0.94	0.845971	115.572	111.115	24	172	67
28	4.55	5.6748	80.179	3.72	4.7302	78.6436	0.83	0.833545	84.072	99.5747	24	180	80
29	3.06	3.5969	85.0733	2.68	3.0785	87.0554	0.88	0.855876	86.026	102.819	23	156	57
30	5.09	5.1894	98.0846	3.78	4.4426	85.0853	0.74	0.856091	86.566	86.4394	22	168	62
31	5.64	5.3265	105.886	4.88	4.5106	108.19	0.87	0.846822	85.647	102.737	24	171	62
32	4.82	4.9555	97.2657	3.85	4.2011	91.6427	0.8	0.847765	85.187	94.3658	29	168	70
Média	4.625	4.9281	93.8305	3.855	4.2365	91.0003	0.835	0.859728	86.511	97.0858	24.5	165.5	67.5
Standart desviation	0.275772	0.0387495	4.85812	0.00707107	0.0500632	0.908452	0.0494975	0.0169187	1.87242	3.84677	6.36396	3.53553	3.53553

## Sheet: RESPIRATORY PRESSURE
Patient number	PImáx (platô)	SNIP	SNIP/PI	PImáx (predicted)	PImáx (% predicted)	SNIP (predicted)	SNIP (% predicted)	Tempo SNIP (seconds)	AGE (YEARS)	HEIGHT (cm)	WEIGHT(Kg)
	134	149	1.11194	139.3	96.1953	126.2	118.067	0.45	20	163	65
	151	157	1.03974	136.9	110.299	124.79	125.811	0.45	23	166	68
	102	86	0.843137	98.64	103.406	118.74	72.4272	0.35	24	166	58
	131	105	0.801527	100.6	130.219	117.3	89.5141	0.41	20	160	51
	88	79	0.897727	98.64	89.2133	118.74	66.5319	0.49	24	166	60
	73	77	1.05479	100.11	72.9198	117.66	65.4428	0.4	21	168	53
	68	102	1.5	98.15	69.2817	119.1	85.6423	0.41	25	158	54
	88	123	1.39773	134.5	65.4275	123.38	99.692	0.48	26	164	62
	102	76	0.745098	99.13	102.895	118.38	64.2	0.4	23	163	54
	116	141	1.21552	136.9	84.7334	124.79	112.99	0.46	23	175	61
	140	129	0.921429	137.7	101.67	125.26	102.986	0.5	22	164	64
	107	108	1.00935	98.64	108.475	118.74	90.955	0.37	24	156	51
	120	138	1.15	136.1	88.1705	124.32	111.004	0.46	24	180	66
	70	86	1.22857	100.11	69.9231	117.66	73.092	0.41	21	176	69
	83	89	1.07229	98.15	84.5644	119.1	74.7271	0.49	25	168	55
	116	123	1.06034	101.09	114.749	116.94	105.182	0.5	19	165	59
	92	93	1.01087	136.9	67.2023	124.79	74.5252	0.43	23	150	50
	111	122	1.0991	138.5	80.1444	125.73	97.0333	0.38	21	173	65
	75	82	1.09333	99.62	75.2861	118.02	69.4797	0.42	22	170	64
	135	131	0.97037	136.9	98.6121	124.79	104.976	0.44	23	185	79
	96	84	0.875	136.9	70.1242	124.79	67.3131	0.46	23	167	61
	155	143	0.922581	137.7	112.564	125.26	114.163	0.48	22	180	71
	77	93	1.20779	97.66	78.845	119.46	77.8503	0.49	26	164	58
	85	95	1.11765	96.68	87.9189	120.18	79.0481	0.42	28	175	59
	82	93	1.13415	99.13	82.7197	118.38	78.5606	0.46	23	170	70
	76	94	1.23684	100.11	75.9165	117.66	79.8912	0.43	21	167	59
	100	103	1.03	136.1	73.4754	124.32	82.8507	0.46	24	172	67
	114	91	0.798246	136.1	83.7619	124.32	73.1982	0.32	24	180	80
	91	102	1.12088	99.13	91.7986	118.28	86.2361	0.4	23	156	57
	108	89	0.824074	137.7	78.4314	125.26	71.0522	0.38	22	168	62
	125	105	0.84	136.1	91.8442	124.32	84.4595	0.42	24	171	62
	151	135	0.89404	132.1	114.307	121.97	110.683	0.4	29	168	70
Média	142.5	142	1.00299	135.7	105.251	124.085	114.375	0.425	24.5	165.5	67.5
Standart desviation	12.0208	9.89949	0.154079	5.09117	12.8072	2.99106	5.221	0.0353553	6.36396	3.53553	3.53553

## Sheet: Exclusions
Patient number	reason
1	Low snip
2	Low Pemax.
3	Low snip
4	Low spirometry
5	Low snip
6	Low snip
7	Low data quality
8	Low snip
9	Low data quality
10	Low data quality
11	Low data quality
12	Low data quality
13	Low data quality
14	Low data quality
15	Low snip
16	SNIP out of the time
17	Low data quality
